# Supplementary material for: Tyrosine Kinase Inhibitor Independent Gene Expression Signature in CML Offers New Targets for LSPC Eradication Therapy
Source: Cancers (Basel). 2022 Oct 26;14(21):5253. doi: 10.3390/cancers14215253 (PMC9655972; doi:10.3390/cancers14215253)
Supplement: Supplementary file 1 [file cancers-14-05253-s001.zip]

Archive with 2 entries (2 files):
- cancers-1818536-supplementary.pdf
- Tables.xlsx
